# Supplementary material for: Coral Lipids
Source: Mar Drugs. 2023 Oct 15;21(10):539. doi: 10.3390/md21100539 (PMC10608786; doi:10.3390/md21100539)
Supplement: Supplementary file 1 [file marinedrugs-21-00539-s001.zip]

Archive with 1 entries (1 files):
- marinedrugs-2597168-supplementary.pdf
